# Supplementary material for: No hints at glyphosate-induced ruminal dysbiosis in cows
Source: NPJ Biofilms Microbiomes. 2021 Mar 25;7:30. doi: 10.1038/s41522-021-00198-4 (PMC7994389; doi:10.1038/s41522-021-00198-4)
Supplement: Supplementary file 3 — Supplementary Data 1 [file 41522_2021_198_MOESM3_ESM.zip]

Archive with 12 entries (10 files):
- Supplementary Data 1/
- Supplementary Data 1/data/
- Supplementary Data 1/data/Week 0.htm
- Supplementary Data 1/data/Week 16 CON HC.htm
- Supplementary Data 1/data/Week 16 CON LC.htm
- Supplementary Data 1/data/Week 16 GLY HC.htm
- Supplementary Data 1/data/Week 16 GLY LC.htm
- Supplementary Data 1/data/Week 8 CON HC.htm
- Supplementary Data 1/data/Week 8 CON LC.htm
- Supplementary Data 1/data/Week 8 GLY HC.htm
- Supplementary Data 1/data/Week 8 GLY LC.htm
- Supplementary Data 1/Supplementary Data 1.htm
