# Supplementary material for: No hints at glyphosate-induced ruminal dysbiosis in cows
Source: NPJ Biofilms Microbiomes. 2021 Mar 25;7:30. doi: 10.1038/s41522-021-00198-4 (PMC7994389; doi:10.1038/s41522-021-00198-4)
Supplement: Supplementary file 4 — Supplementary Data 2 [file 41522_2021_198_MOESM4_ESM.xlsx]

## Sheet: VIP_MEANS
Genus	Relative abundance									VIP-score
	Week 0	CON HC t=08	CON LC t=08	GLY HC t=08	GLY LC t=08	CON HC t=16	CON LC t=16	GLY HC t=16	GLY LC t=16	Component 1	Component 2	Component 3	Component 4	Component 5	Component 6	Component 7	Component 8	Component 9
Eubacterium cellulosolvens group	0.197471	0.0383595	0.0641343	0.0436701	0.0472888	0.113923	0.275925	0.189013	0.242735	0	0	0	0	0	0	0	1.04635	1.02543
Eubacterium coprostanoligenes group	0.6596	1.4203	0.745042	1.6361	0.968178	0.946365	0.727777	1.10731	0.858266	0	0	0	0	0	2.28535	2.40672	2.36155	2.31434
Eubacterium fissicatena group	<0.001	<0.001	<0.001	<0.001	0.00162961	<0.001	<0.001	<0.001	0.00469907	0	0	0	6.85676	6.48939	6.16698	6.00283	5.89017	5.7724
Eubacterium ruminantium group	1.2975	1.29839	0.964895	1.45387	1.18374	0.844148	1.77355	1.38173	1.43903	0	0	0	0	0	0.938132	0.913162	1.6258	1.59329
Eubacterium ventriosum group	0.0623259	0.109871	0.126981	0.257515	0.0891787	0.219473	0.22594	0.202497	0.226972	0	2.63229	2.46318	2.30546	2.18194	2.07354	2.01835	1.98046	1.94087
Ruminococcus torques group	<0.001	<0.001	<0.001	<0.001	<0.001	<0.001	<0.001	0.0012494	<0.001	0	0	0	0	0	1.15859	1.12894	1.10775	1.0856
Acidaminococcus	0.0107562	0.134609	<0.001	0.0764939	0.00238793	0.0780892	0.00597181	0.0620035	0.00101712	5.85624	3.9864	3.7303	3.49145	3.30438	3.14021	3.05663	2.99926	2.93929
Advenella	<0.001	<0.001	0.00144959	0.00218896	0.00165701	<0.001	<0.001	<0.001	<0.001	0	0	0	0	0	1.25177	1.21845	1.19558	1.17168
Alcaligenes	0.00803167	0.00166079	<0.001	<0.001	<0.001	<0.001	<0.001	<0.001	<0.001	0	0	0	0	0	0	0	0	1.44741
Anaerofustis	0.00280474	0.00179537	0.00167753	0.00163185	0.00547011	0.00459717	0.00296359	0.00368424	0.00351866	0	0	0	0	0	0	1.93594	1.89961	1.86163
Asteroleplasma	0.0383182	0.0129378	0.0128062	0.0286497	0.0081822	0.0309229	0.0294121	0.0428088	0.0255293	0	1.41689	1.43616	1.34421	1.68764	1.60379	1.58057	1.58766	1.55592
Bacteroidales F082 P201	0.0187474	0.0227624	0.00581112	0.0232474	0.00836896	0.0205604	0.00374679	0.0149023	0.00277598	0	2.87663	2.69183	2.51947	2.38448	2.26601	2.2057	2.1643	2.12103
Bacteroides	<0.001	<0.001	<0.001	0.00149531	<0.001	<0.001	<0.001	<0.001	<0.001	0	0	1.10036	1.0299	0.974724	0.926298	0.901643	0.88472	0.867031
Brevibacillus	<0.001	<0.001	<0.001	<0.001	<0.001	<0.001	<0.001	<0.001	<0.001	0	0	0	0	0.00838097	1.78028	1.73544	1.70287	1.66883
Campylobacter	<0.001	<0.001	<0.001	<0.001	<0.001	<0.001	<0.001	<0.001	<0.001	0	0	0	0	1.19798	1.13846	1.10816	1.08736	1.06562
Candidatus Endomicrobium	0.00254321	<0.001	0.00357935	<0.001	0.00804788	<0.001	0.0123733	0.00136514	0.0128773	0	0	0	0	2.77763	2.63963	2.56938	2.52115	2.47075
Catenisphaera	0.0772348	0.683646	0.00282509	0.573085	0.0153731	0.275139	0.0250034	0.413723	0.0014523	6.41479	4.36661	4.08608	3.82445	3.61954	3.43971	3.34816	3.28532	3.21963
Clostridiales Family XIII Eubacterium saphenum group	0.00192146	0.00230971	0.00834842	<0.001	0.0110476	0.00219886	0.0151635	0.00300624	0.0196648	0	1.37992	1.29127	1.20859	1.14383	1.087	1.05807	1.03821	1.01746
Clostridiales Family XIII AD3011 group	0.382143	0.347628	0.464571	0.331329	0.475554	0.377507	0.52103	0.434043	0.558271	0	0	0	0	0	0	2.10697	2.06743	2.02609
Coprococcus 1	0.0112151	0.0546517	0.0130169	0.0379151	0.0205751	0.0384444	0.0153585	0.064656	0.0244161	0	0	0	0	0	0	1.69888	1.66699	1.63366
Coprococcus 2	0.0434585	0.0678738	0.0685004	0.0605068	0.100493	0.0360014	0.139995	0.0631242	0.11984	0	0	0	0	0	0	0	1.58154	1.54992
Curtobacterium	0.00397833	0.00576415	0.00450549	0.00655304	0.00269427	0.0088192	0.00360364	0.014672	0.00380785	0	0	0	0	0	0	0	0	1.02987
Dysgonomonas	<0.001	<0.001	<0.001	<0.001	<0.001	<0.001	<0.001	<0.001	<0.001	0	0	0	0	0	0	0	0	1.37066
Erysipelotrichaceae UCG-002	2.42317	8.98359	1.35314	6.3535	1.50649	8.21791	2.43644	8.23974	1.72818	0	0	0	0	1.49151	1.41741	1.37969	1.35379	1.32672
Eubacterium uniforme	<0.001	<0.001	0.00129819	<0.001	0.00248993	<0.001	0.0113236	<0.001	0.0106829	0	1.4738	1.37911	1.29081	1.22165	1.16096	1.13005	1.1304	1.10779
Falsochrobactrum	0.00405764	<0.001	<0.001	0.00479016	0.00345953	<0.001	<0.001	<0.001	<0.001	0	0	0	0	0	0	0	0	1.02361
Kandleria	0.221434	0.0130581	0.0454384	0.0474411	0.00826602	0.0235703	0.02265	0.226077	0.0165302	0	0	1.56838	1.46796	1.38931	1.32029	1.28514	1.26102	1.23581
Kurthia	<0.001	0.00687898	0.00428172	<0.001	<0.001	0.00228954	<0.001	<0.001	<0.001	0	0	1.72348	1.61312	1.52669	1.45085	1.41223	1.38572	1.35802
Lachnoclostridium 12	0.0218486	0.0403482	0.0157674	0.0635168	0.0293182	0.0414042	0.0371968	0.0320594	0.0712452	0	0	0	0	1.28276	1.21903	1.18658	1.51637	1.48605
Lachnospira	0.0869097	0.0694767	0.0484505	0.101987	0.0503017	0.10276	0.0870844	0.0776055	0.0741326	0	0	0	0	1.53695	1.46059	1.42172	1.48495	1.45526
Lachnospiraceae FE2018 group	0.00354652	0.00693254	0.0112778	0.00897299	0.016533	0.00950372	0.0115565	0.020616	0.0165799	0	2.10571	1.97044	1.84427	1.74546	1.65874	1.61459	1.58428	1.55261
Lachnospiraceae NC2004 group	0.0322075	0.0167862	0.0378757	0.00876159	0.0388301	0.00977782	0.087982	0.0201497	0.0663096	0	0	0	0	0	0	0	1.01392	0.993649
Lachnospiraceae NK4B4 group	<0.001	<0.001	<0.001	<0.001	<0.001	<0.001	<0.001	<0.001	<0.001	0	0	0	0	1.21892	1.15836	1.12753	1.10637	1.08425
Lachnospiraceae UCG-003	<0.001	<0.001	0.00621254	<0.001	0.0093015	<0.001	0.011878	0.00109345	0.00996037	0	1.8723	1.75202	1.63983	1.55198	1.47487	1.43561	1.59315	1.5613
Lachnospiraceae XPB1014 group	0.674612	0.19272	1.02375	0.162736	0.909348	0.168498	0.899884	0.356337	0.879819	1.69788	1.15576	1.08151	1.01226	0.958026	0.910429	0.886196	0.869564	0.852178
Lactobacillus	0.0703788	0.967938	0.286615	0.149735	0.0684418	0.167838	0.125286	0.239567	0.0725347	0	0	0	0.668629	0.632805	0.617567	0.601129	0.589847	1.41125
Lautropia	<0.001	<0.001	<0.001	<0.001	<0.001	<0.001	<0.001	<0.001	<0.001	0	0	0	0	2.0503	1.94844	1.89658	1.86098	1.82377
Leucobacter	0.00129012	<0.001	<0.001	0.00178893	<0.001	<0.001	<0.001	0.00245108	<0.001	0	0	0	0	0	1.10952	1.07999	1.05972	1.03853
Leuconostoc	0.00920374	0.00204321	<0.001	<0.001	<0.001	0.00589395	0.0049744	0.0105984	0.00191091	0	3.96492	3.7102	3.47264	3.28658	3.12329	3.0617	3.00424	2.94418
Megasphaera	0.0334976	0.191085	<0.001	0.139384	0.00105374	0.224113	0.0116251	0.234244	0.00260709	9.2605	6.30371	5.89874	5.52104	5.22523	4.96563	4.83346	4.74274	4.64792
Microvirga	<0.001	<0.001	<0.001	<0.001	<0.001	<0.001	<0.001	<0.001	<0.001	0	0	0	0	0.00838097	1.78028	1.73544	1.70287	1.66883
Mogibacterium	1.21368	0.955605	1.09029	0.991473	1.22002	0.886012	1.09418	1.08395	1.15512	0	0	0	0	0	0	1.59124	1.56138	1.53016
Oerskovia	<0.001	<0.001	<0.001	<0.001	<0.001	<0.001	<0.001	<0.001	<0.001	0	0	0	0	0	1.76846	1.72139	1.68909	1.65531
Oligosphaeraceae horsej-a03	<0.001	<0.001	0.00308961	<0.001	0.00746959	<0.001	0.0091523	0.00136514	0.00811912	0	1.03091	0.964684	0.902915	0.854538	0.812083	0.790468	0.775632	0.760124
Paenibacillus	0.00215438	<0.001	<0.001	<0.001	<0.001	<0.001	<0.001	<0.001	<0.001	0	0	0	0	0	0	0	0	1.51695
Papillibacter	0.00519687	<0.001	0.0827742	0.00233802	0.095445	0.00153484	0.0502906	0.0146177	0.0661621	0	6.06908	5.67918	5.31554	5.03075	4.78081	4.65356	4.56622	4.47492
Pedobacter	<0.001	<0.001	<0.001	<0.001	<0.001	<0.001	<0.001	<0.001	<0.001	0	0	1.71001	1.60051	1.51476	1.4401	1.40177	1.37546	1.34796
Pirellulaceae p-1088-a5 gut group	0.039462	0.0219225	0.0822088	0.0239183	0.10305	0.0207738	0.0866745	0.0376361	0.0827764	0	0	0	0	0	1.20253	1.17053	1.14856	1.12559
Prevotella 9	0.00431997	0.754383	0.022936	0.480117	0.0248089	0.374047	0.0103345	0.218118	0.00984902	10.4813	7.13473	6.67637	6.24888	5.91408	5.62025	5.47066	5.36798	5.26066
Prevotellaceae NK3B31 group	0.0577941	0.0715346	0.0575887	0.101534	0.0807792	0.0446848	0.0687093	0.0530613	0.0461201	0	0	0	0	0	1.34126	1.30556	1.28105	1.25544
Prevotellaceae YAB2003 group	0.121738	0.0579866	0.19102	0.0622705	0.138321	0.0923679	0.186526	0.126091	0.153849	0	0	0	0	0	0	0	1.46333	1.43407
Pseudochrobactrum	<0.001	<0.001	<0.001	<0.001	<0.001	<0.001	<0.001	<0.001	<0.001	0	0	0	0	0	1.39638	1.35921	1.3337	1.30704
Rikenellaceae U29-B03	0.0275184	0.0228331	0.0181962	0.0199124	0.0192501	0.0275501	0.0223962	0.0236618	0.0267355	0	0	0	0	0	0	1.34858	1.32327	1.29682
Ruminiclostridium 6	0.10563	0.0169866	0.164294	0.0127122	0.171309	0.0158306	0.112783	0.0307449	0.123488	4.70034	3.19957	2.99401	2.80231	2.65216	2.5204	2.45331	2.40727	2.35914
Ruminiclostridium 9	0.170846	0.00320505	0.0670998	0.0062927	0.102033	0.00321019	0.0178599	0.00628128	0.0276385	0	1.14356	1.0701	1.00158	0.947915	0.90082	0.876843	0.860386	0.843184
Ruminococcaceae UCG-013	0.0606	0.119574	0.0893154	0.182744	0.114568	0.0991678	0.0820727	0.11295	0.0716931	0	0	0	0	0	1.01236	0.98541	0.966916	0.947583
Ruminococcaceae UCG-014	1.93912	2.14926	1.91496	2.69299	2.35993	1.89681	1.22007	2.39661	1.64242	0	0	0	0	0	1.17724	1.14618	1.12467	1.10218
Ruminococcus 1	1.13275	0.874236	1.69851	1.01906	1.82963	0.793896	1.90578	1.0771	2.04985	0	0	0	0	0	0.577401	0.562033	1.14998	1.12698
Streptococcus	0.0323938	0.0110094	0.00836804	0.00643749	0.00416175	0.00514756	0.0029501	0.0158717	0.00249547	0	5.43466	5.08552	4.75989	4.50487	4.28105	4.16711	4.09493	4.01305
Streptomyces	<0.001	<0.001	<0.001	<0.001	<0.001	<0.001	<0.001	<0.001	<0.001	0	0	0	0	1.82218	1.73165	1.68556	1.65392	1.62085
Succinivibrionaceae UCG-002	0.0119788	0.00140562	0.0659973	0.0163683	0.0850773	0.00676901	0.0640571	0.0147503	0.0432672	0	2.80571	2.62546	2.45735	2.32569	2.21015	2.15132	2.11094	2.06874
Sutterella	<0.001	<0.001	0.0132839	<0.001	0.0163459	<0.001	0.0186984	0.00136712	0.0244426	0	7.36626	6.89303	6.45166	6.10599	5.80264	5.64819	5.54218	5.43137
Unclassified Bacillales	<0.001	<0.001	<0.001	<0.001	<0.001	<0.001	<0.001	<0.001	<0.001	0	0	0	0	1.40068	1.33109	1.29566	1.27135	1.24593
Unclassified Bacteroidales BS11 gut group	0.0146733	<0.001	0.108043	<0.001	0.092989	<0.001	0.0779746	0.00520255	0.0728042	0	2.50844	2.34729	2.197	2.07928	1.97598	1.92339	1.88729	1.84955
Unclassified Bacteroidales p-251-o5	0.032206	<0.001	0.0313168	<0.001	0.00762906	<0.001	0.0319594	0.00875256	0.0259631	0	0	0	0.5348	2.51067	2.38594	2.32243	2.27884	2.23328
Unclassified Clostridiales Family XIII	0.0207107	0.0210172	0.0188925	0.0184049	0.0156154	0.0191214	0.0248627	0.0223175	0.0334531	0	0	0	0	0	0.156302	1.4426	1.41552	1.38722
Unclassified Rhodocyclaceae	<0.001	<0.001	<0.001	<0.001	<0.001	<0.001	<0.001	<0.001	<0.001	0	0	0	0	0.251122	0.238646	1.14037	1.12102	1.09861
Unclassified uncultred Armatimonadetes	<0.001	<0.001	<0.001	<0.001	<0.001	<0.001	0.00205416	<0.001	<0.001	0	0	0	0	1.47703	1.40365	1.36629	1.34065	1.31384
Unclassified uncultured Bacteroidales	0.0035911	0.00576262	0.00167333	0.00560606	0.00209339	0.00385502	0.00116144	0.00813303	0.00102104	0	0	0	0	0	1.25575	1.22233	1.19938	1.1754
Unclassified uncultured Chloroplast related feature	0.00606994	0.00434962	<0.001	0.0036974	<0.001	0.00115371	<0.001	0.00165151	<0.001	0	3.85602	3.60829	3.37725	3.1963	3.03751	2.95666	2.90116	2.84316
Unclassified uncultured Gastranaerophilales feature 1	0.194412	0.150088	0.29898	0.0767504	0.314461	0.144794	0.216585	0.092573	0.223132	0	0	6.70624	6.27683	5.94053	5.64539	5.49513	5.392	5.28419
Unclassified Xanthobacteraceae	<0.001	<0.001	<0.001	<0.001	<0.001	<0.001	<0.001	<0.001	<0.001	0	0	0	0	1.40068	1.33109	1.29566	1.27135	1.24593
Uncultured Bacteroidales p-251-o5	<0.001	<0.001	0.00948091	<0.001	0.00454342	<0.001	0.00657805	0.00109211	0.0040756	0	0	0	0	1.12385	1.06801	1.03959	1.02008	0.999681
Uncultured Eggerthellaceae	0.00479172	0.00384724	0.00874768	0.0117382	0.0134847	0.0087187	0.00386073	0.0135209	0.00759992	0	0	1.73273	1.62178	1.53489	1.45863	1.41981	1.39316	1.36531
Uncultured Muribaculaceae	0.0556155	0.120463	0.094932	0.114659	0.103245	0.13866	0.10933	0.126877	0.097982	0	2.76441	2.58681	2.42118	2.29145	2.17761	2.11965	2.08411	2.04245
Uncultured Rickettsiales feature 2	<0.001	<0.001	<0.001	<0.001	<0.001	<0.001	<0.001	<0.001	<0.001	0	0	0	0	0.00838097	1.78028	1.73544	1.70287	1.66883
Uncultured rumen Bacteroidales BS11 gut group	0.0753783	<0.001	0.494876	0.00109569	0.609551	0.00193824	0.719538	0.0245809	0.575534	12.3867	8.43173	7.89004	7.38484	6.98917	6.64194	6.46515	6.34381	6.21697
Uncultured rumen Bacteroidales F082	1.65116	1.12909	1.71303	1.44945	1.87131	0.979442	1.43662	1.08779	1.51643	0	0	0	0	0	1.85348	1.80414	1.77028	1.73489
Uncultured rumen Bacteroidales p-251-o5	0.114732	0.0144815	0.217463	0.0294397	0.131968	0.0122376	0.172913	0.0320824	0.117078	4.77184	3.24824	3.03956	2.84494	2.69251	2.55874	2.49063	2.44389	2.39503
Uncultured rumen Gastranaerophilales	0.157035	0.0549953	0.257301	0.0351213	0.26923	0.0408004	0.215197	0.0617669	0.19631	1.29488	0.881434	0.824807	0.771995	0.730632	0.694333	0.675852	0.663167	0.649908
Uncultured rumen Muribaculaceae	0.380051	0.308726	0.337907	0.368281	0.392098	0.299483	0.29218	0.362818	0.292676	0	0	0	0	0	1.47822	1.43887	1.41187	1.38364
Uncultured rumen Victivallales vadinBE97	<0.001	<0.001	0.0190441	<0.001	0.0225659	<0.001	0.0208889	0.0030044	0.0169502	0	5.99636	5.61114	5.25185	4.97047	4.72352	4.5978	4.51151	4.4213
Uncultured unclassified Mollicutes RF39 feature 1	<0.001	<0.001	<0.001	<0.001	<0.001	<0.001	<0.001	<0.001	0.00263682	0	0	0	1.31495	1.25189	1.18969	1.15803	1.13629	1.11357
Uncultured unclassified Mollicutes RF39 feature 2	<0.001	<0.001	<0.001	<0.001	<0.001	<0.001	<0.001	<0.001	<0.001	0	0	0	0	0	1.21779	1.18538	1.16313	1.13988
Uncultured unclassified Mollicutes RF39 feature 8	0.382226	0.0945775	0.41133	0.116592	0.485938	0.116358	0.375135	0.190574	0.368717	1.04249	0.709634	0.664045	0.621526	0.588226	0.559001	0.544122	0.579242	0.567661
Uncultured unclassified rumen Mollicutes NED5E9	0.00816335	0.00180434	0.0365662	0.00370075	0.035745	0.00258338	0.0359859	0.00627971	0.0324993	0	3.47558	3.25229	3.04405	2.88095	2.73782	2.66495	2.61493	2.56265
Unidentified rumen bacterium RF3	0.00504422	<0.001	0.00372682	<0.001	0.00786876	<0.001	0.00321874	<0.001	0.00575235	0	0	0	2.72702	2.58091	2.45268	2.3874	2.34259	2.29576
Weissella	0.00762228	0.609097	0.137249	0.0396793	0.0016342	0.0527344	0.0345624	0.0768327	0.0229762	0	0	0	0.890475	0.842765	1.14294	1.11252	1.09164	1.19345
